# Supplementary material for: Non-Secreted Clusterin Isoforms Are Translated in Rare Amounts from Distinct Human mRNA Variants and Do Not Affect Bax-Mediated Apoptosis or the NF-κB Signaling Pathway
Source: PLoS One. 2013 Sep 20;8(9):e75303. doi: 10.1371/journal.pone.0075303 (PMC3779157; doi:10.1371/journal.pone.0075303)
Supplement: Video S1 — (A) Animated LSM Z stack of MG 132-treated HEK 293 cells expressing sCLU/CLU1-449. CLU-V5 was detected by the anti V5 primary antibody and the Cy3-conjugated secondary antibody (red). Alexa Fluor® 488-conjugated ConA (green) and DAPI (blue) served as counterstains for the nuclear membrane-ER continuum and the nucleus, respectively. Staining of CLU and ConA shows an overlay (yellow). (B) Animated LSM Z stack of MG 132-treated HEK 293 cells expressing CLU21-449. CLU-V5 was detected by the anti V5 primary antibody and the Cy3-conjugated secondary antibody (red). Alexa Fluor® 488-conjugated ConA (green) and DAPI (blue) served as counterstains for the nuclear membrane-ER continuum and the nucleus, respectively. (C) Animated LSM Z stack of MG 132-treated HEK 293 cells expressing CLU34-449 from variant 1 [Δex2] cDNA. CLU-V5 was detected by the anti V5 primary antibody and the Cy3-conjugated secondary antibody (red). Alexa Fluor® 488-conjugated WGA (green) and DAPI (blue) served as counterstains for the Golgi/plasma membrane and the nucleus, respectively. (ZIP) [file pone.0075303.s007.zip]

Archive with 4 entries (4 files):
- Video S1/Thumbs.db
- Video S1/Video S1A.mpg
- Video S1/Video S2B.mpg
- Video S1/Video S3C.mpg
